# Supplementary material for: A pH-Adjustable Tissue Clearing Solution That Preserves Lipid Ultrastructures: Suitable Tissue Clearing Method for DDS Evaluation
Source: Pharmaceutics. 2020 Nov 9;12(11):1070. doi: 10.3390/pharmaceutics12111070 (PMC7698078; doi:10.3390/pharmaceutics12111070)
Supplement: Supplementary file 1 [file pharmaceutics-12-01070-s001.zip]

Archive with 3 entries (3 files):
- VideoS1.avi
- VideoS2.avi
- Pharmaceutics-Supplementary-Information done-done.pdf
